# Supplementary material for: A Machine Learning Pipeline for Predicting Pinot Noir Wine Quality from Viticulture Data: Development and Implementation
Source: Foods. 2024 Sep 27;13(19):3091. doi: 10.3390/foods13193091 (PMC11476124; doi:10.3390/foods13193091)
Supplement: Supplementary file 1 [file foods-13-03091-s001.zip]

Archive with 1 entries (1 files):
- foods-3191180-supplementary.pdf
